# Supplementary material for: Intersectionality-Informed Sex/Gender-Sensitivity in Public Health Monitoring and Reporting (PHMR): A Case Study Assessing Stratification on an “Intersectional Gender-Score”
Source: Int J Environ Res Public Health. 2023 Jan 26;20(3):2220. doi: 10.3390/ijerph20032220 (PMC9916012; doi:10.3390/ijerph20032220)
Supplement: Supplementary file 1 [file ijerph-20-02220-s001.zip]

Archive with 1 entries (1 files):
- ijerph-2147739-supplementary.pdf
